# Supplementary material for: Gene model-related m6A expression levels predict the risk of preeclampsia
Source: BMC Med Genomics. 2022 May 5;15:103. doi: 10.1186/s12920-022-01254-4 (PMC9069853; doi:10.1186/s12920-022-01254-4)
Supplement: Supplementary file 1 — Additional file 1: Table S1.The number of genes in each module. [file 12920_2022_1254_MOESM1_ESM.xlsx]

## Sheet: Sheet1
Module	No. of Genes
black	70
blue	127
brown	114
green	87
grey	659
pink	31
red	78
turquoise	140
yellow	87
